# Supplementary material for: Diaphragmatic Ultrasound in Neonates with Transient Tachypnea: Comparison with Healthy Controls and Inter-Operator Reliability
Source: Children (Basel). 2025 Dec 23;13(1):24. doi: 10.3390/children13010024 (PMC12839859; doi:10.3390/children13010024)
Supplement: Supplementary file 1 [file children-13-00024-s001.zip]

Archive with 1 entries (1 files):
- children-3988760-supplementary.pdf
